# Supplementary material for: Next-Gen intestinal parasite detection: Leveraging metataxonomics for improved diagnosis of intestinal protists and helminths
Source: PLoS One. 2026 Jan 2;21(1):e0330312. doi: 10.1371/journal.pone.0330312 (PMC12758778; doi:10.1371/journal.pone.0330312)
Supplement: S1 Table — (XLSX) [file pone.0330312.s004.xlsx]

## Sheet: EDIT_NGSIodamoeba_DB_PARASITOS_
CODE	NGS_Ascaris_sp	NGS_Cryptosporidium_sp	NGS_Cystoisospora	NGS_Cyclospora	NGS_Dientamoeba_fragilis	NGS_Entamoeba_coli	NGS_Entamoeba_dispar	NGS_Entamoeba_hartmanni	NGS_Giardia_intestinalis	NGS_ST1	NGS_ST2	NGS_ST3	NGS_Necator_americanus	NGS_Strongyloides_stercoralis	NGS_Iodamoeba	NGS_Chilomastix	NGS_Trichuris_trichiura	Mic_E_histolytica_dispar_mosk	Mic_Enta_hartmanni	Mic_Enta_coli	Mic_E_nana	Mic_I_butschlii	Mic_G_intestinalis	Mic_C_mesnili	Mic_Blastocystis	Mic_Cyclospora	Mic_S_stercoralis	Mic_Hymeno_nana	Mic_Paragonimus	Mic_Ascaris	Mic_Trichuris	Mic_Uncinarias	Mic_Cystoisospora
c18SMFCH01	NEGATIVE	NEGATIVE	NEGATIVE	NEGATIVE	NEGATIVE	NEGATIVE	Entamoeba_dispar	NEGATIVE	NEGATIVE	ST1	NEGATIVE	NEGATIVE	Necator_americanus	NEGATIVE	NEGATIVE	NEGATIVE	Trichuris_trichiura	Ent_histo_disp_moshk	Negative	Ent_coli	Negative	I_butschlii	Negative	C_mesnili	Negative	Negative	Negative	Negative	Negative	Negative	Trichuris	Negative	Negative
c18SMFCH02	Ascaris_sp	NEGATIVE	NEGATIVE	NEGATIVE	NEGATIVE	NEGATIVE	NEGATIVE	Entamoeba_hartmanni	NEGATIVE	ST1	ST2	NEGATIVE	Necator_americanus	Strongyloides_stercoralis	NEGATIVE	NEGATIVE	Trichuris_trichiura	Negative	Negative	Negative	Negative	Negative	Negative	Negative	Negative	Negative	Negative	Negative	Negative	Ascaris	Trichuris	Uncinarias	Negative
c18SMFCH03	NEGATIVE	NEGATIVE	NEGATIVE	NEGATIVE	NEGATIVE	NEGATIVE	NEGATIVE	Entamoeba_hartmanni	NEGATIVE	NEGATIVE	ST2	ST3	NEGATIVE	NEGATIVE	NEGATIVE	NEGATIVE	NEGATIVE	Negative	Ent_hartmanni	Negative	E_nana	Negative	G_intestinalis	C_mesnili	Negative	Negative	Negative	Negative	Negative	Negative	Trichuris	Negative	Negative
c18SMFCH04	Ascaris_sp	NEGATIVE	NEGATIVE	NEGATIVE	NEGATIVE	NEGATIVE	NEGATIVE	Entamoeba_hartmanni	NEGATIVE	ST1	NEGATIVE	NEGATIVE	NEGATIVE	NEGATIVE	NEGATIVE	NEGATIVE	NEGATIVE	Negative	Ent_hartmanni	Negative	Negative	I_butschlii	Negative	Negative	Blastocystis	Negative	Negative	Negative	Negative	Ascaris	Negative	Negative	Negative
c18SMFCH05	NEGATIVE	NEGATIVE	NEGATIVE	NEGATIVE	NEGATIVE	Entamoeba_coli	NEGATIVE	Entamoeba_hartmanni	NEGATIVE	ST1	NEGATIVE	ST3	NEGATIVE	NEGATIVE	NEGATIVE	NEGATIVE	Trichuris_trichiura	Negative	Negative	Negative	E_nana	Negative	G_intestinalis	Negative	Blastocystis	Negative	Negative	Negative	Negative	Negative	Trichuris	Negative	Negative
c18SMFCH06	NEGATIVE	NEGATIVE	NEGATIVE	NEGATIVE	NEGATIVE	NEGATIVE	NEGATIVE	NEGATIVE	NEGATIVE	NEGATIVE	NEGATIVE	NEGATIVE	NEGATIVE	NEGATIVE	NEGATIVE	NEGATIVE	NEGATIVE	Negative	Negative	Negative	Negative	Negative	Negative	Negative	Negative	Negative	Negative	Negative	Negative	Ascaris	Trichuris	Negative	Negative
c18SMFCH07	Ascaris_sp	NEGATIVE	NEGATIVE	NEGATIVE	NEGATIVE	NEGATIVE	NEGATIVE	NEGATIVE	NEGATIVE	ST1	NEGATIVE	NEGATIVE	NEGATIVE	NEGATIVE	NEGATIVE	NEGATIVE	NEGATIVE	Negative	Negative	Negative	Negative	Negative	Negative	Negative	Negative	Negative	Negative	Negative	Negative	Ascaris	Negative	Negative	Negative
c18SMFCH08	Ascaris_sp	NEGATIVE	NEGATIVE	NEGATIVE	NEGATIVE	NEGATIVE	NEGATIVE	Entamoeba_hartmanni	NEGATIVE	NEGATIVE	NEGATIVE	ST3	NEGATIVE	NEGATIVE	NEGATIVE	NEGATIVE	NEGATIVE	Negative	Negative	Negative	Negative	Negative	Negative	Negative	Negative	Negative	Negative	Negative	Negative	Ascaris	Negative	Negative	Negative
c18SMFCH09	Ascaris_sp	NEGATIVE	NEGATIVE	NEGATIVE	NEGATIVE	NEGATIVE	NEGATIVE	NEGATIVE	NEGATIVE	ST1	ST2	ST3	NEGATIVE	NEGATIVE	NEGATIVE	NEGATIVE	NEGATIVE	Negative	Ent_hartmanni	Negative	E_nana	Negative	Negative	Negative	Negative	Negative	Negative	Negative	Negative	Ascaris	Negative	Negative	Negative
c18SMFCH10	NEGATIVE	NEGATIVE	NEGATIVE	NEGATIVE	NEGATIVE	Entamoeba_coli	NEGATIVE	Entamoeba_hartmanni	NEGATIVE	ST1	NEGATIVE	ST3	NEGATIVE	NEGATIVE	NEGATIVE	NEGATIVE	NEGATIVE	Negative	Negative	Ent_coli	E_nana	Negative	G_intestinalis	Negative	Negative	Negative	Negative	Hym_nana	Negative	Negative	Trichuris	Negative	Negative
c18SMFMET01	NEGATIVE	NEGATIVE	NEGATIVE	NEGATIVE	NEGATIVE	NEGATIVE	NEGATIVE	NEGATIVE	NEGATIVE	NEGATIVE	NEGATIVE	NEGATIVE	Necator_americanus	NEGATIVE	NEGATIVE	NEGATIVE	NEGATIVE	Negative	Negative	Negative	Negative	Negative	G_intestinalis	Negative	Negative	Negative	Negative	Negative	Negative	Negative	Negative	Uncinarias	Negative
c18SMFMET02	NEGATIVE	NEGATIVE	NEGATIVE	NEGATIVE	NEGATIVE	NEGATIVE	Entamoeba_dispar	NEGATIVE	NEGATIVE	NEGATIVE	ST2	NEGATIVE	Necator_americanus	NEGATIVE	NEGATIVE	NEGATIVE	NEGATIVE	Negative	Negative	Negative	E_nana	Negative	Negative	Negative	Negative	Negative	Negative	Negative	Negative	Negative	Negative	Uncinarias	Negative
c18SMFMET04	NEGATIVE	NEGATIVE	NEGATIVE	NEGATIVE	NEGATIVE	Entamoeba_coli	NEGATIVE	Entamoeba_hartmanni	NEGATIVE	ST1	ST2	ST3	Necator_americanus	NEGATIVE	NEGATIVE	NEGATIVE	Trichuris_trichiura	Negative	Negative	Ent_coli	E_nana	Negative	Negative	Negative	Negative	Negative	Negative	Negative	Negative	Negative	Trichuris	Uncinarias	Negative
c18SMFMET05	NEGATIVE	NEGATIVE	NEGATIVE	NEGATIVE	NEGATIVE	Entamoeba_coli	Entamoeba_dispar	Entamoeba_hartmanni	NEGATIVE	NEGATIVE	NEGATIVE	ST3	Necator_americanus	NEGATIVE	NEGATIVE	NEGATIVE	Trichuris_trichiura	Negative	Negative	Negative	Negative	Negative	Negative	Negative	Negative	Negative	Negative	Negative	Negative	Negative	Trichuris	Uncinarias	Negative
c18SMFMET07	NEGATIVE	NEGATIVE	NEGATIVE	NEGATIVE	NEGATIVE	NEGATIVE	NEGATIVE	NEGATIVE	NEGATIVE	NEGATIVE	NEGATIVE	ST3	Necator_americanus	NEGATIVE	NEGATIVE	NEGATIVE	Trichuris_trichiura	Negative	Negative	Negative	E_nana	Negative	Negative	Negative	Negative	Negative	Negative	Negative	Negative	Negative	Trichuris	Negative	Negative
c18SMFMET08	NEGATIVE	NEGATIVE	NEGATIVE	NEGATIVE	NEGATIVE	NEGATIVE	NEGATIVE	NEGATIVE	NEGATIVE	NEGATIVE	NEGATIVE	ST3	Necator_americanus	NEGATIVE	NEGATIVE	NEGATIVE	Trichuris_trichiura	Negative	Negative	Negative	E_nana	Negative	Negative	C_mesnili	Negative	Negative	Negative	Negative	Negative	Negative	Trichuris	Uncinarias	Negative
c18SMFMET09	NEGATIVE	NEGATIVE	NEGATIVE	NEGATIVE	NEGATIVE	NEGATIVE	NEGATIVE	NEGATIVE	NEGATIVE	NEGATIVE	NEGATIVE	NEGATIVE	Necator_americanus	NEGATIVE	NEGATIVE	NEGATIVE	Trichuris_trichiura	Negative	Negative	Negative	Negative	Negative	Negative	Negative	Negative	Negative	Negative	Negative	Negative	Negative	Trichuris	Uncinarias	Negative
c18SMFMET10	NEGATIVE	NEGATIVE	NEGATIVE	NEGATIVE	NEGATIVE	NEGATIVE	NEGATIVE	Entamoeba_hartmanni	NEGATIVE	NEGATIVE	NEGATIVE	NEGATIVE	Necator_americanus	NEGATIVE	NEGATIVE	NEGATIVE	Trichuris_trichiura	Negative	Negative	Negative	Negative	Negative	Negative	Negative	Negative	Negative	Negative	Negative	Negative	Negative	Trichuris	Uncinarias	Negative
c18SMFMET11	NEGATIVE	NEGATIVE	NEGATIVE	NEGATIVE	NEGATIVE	NEGATIVE	NEGATIVE	NEGATIVE	NEGATIVE	NEGATIVE	NEGATIVE	NEGATIVE	Necator_americanus	NEGATIVE	NEGATIVE	NEGATIVE	Trichuris_trichiura	Negative	Negative	Negative	Negative	Negative	Negative	Negative	Negative	Negative	Negative	Negative	Negative	Ascaris	Trichuris	Uncinarias	Negative
c18SMFMET13	NEGATIVE	NEGATIVE	NEGATIVE	NEGATIVE	NEGATIVE	NEGATIVE	NEGATIVE	NEGATIVE	NEGATIVE	NEGATIVE	NEGATIVE	NEGATIVE	Necator_americanus	NEGATIVE	NEGATIVE	NEGATIVE	Trichuris_trichiura	Ent_histo_disp_moshk	Negative	Ent_coli	Negative	Negative	G_intestinalis	Negative	Negative	Negative	Negative	Negative	Negative	Negative	Trichuris	Uncinarias	Negative
c18SMFMET14	NEGATIVE	NEGATIVE	NEGATIVE	NEGATIVE	NEGATIVE	Entamoeba_coli	Entamoeba_dispar	NEGATIVE	NEGATIVE	NEGATIVE	NEGATIVE	ST3	Necator_americanus	NEGATIVE	NEGATIVE	NEGATIVE	NEGATIVE	Ent_histo_disp_moshk	Negative	Negative	Negative	Negative	Negative	Negative	Negative	Negative	Negative	Negative	Negative	Negative	Trichuris	Uncinarias	Negative
c18SMFMET16	NEGATIVE	NEGATIVE	NEGATIVE	NEGATIVE	NEGATIVE	NEGATIVE	NEGATIVE	Entamoeba_hartmanni	NEGATIVE	NEGATIVE	NEGATIVE	NEGATIVE	NEGATIVE	NEGATIVE	NEGATIVE	NEGATIVE	Trichuris_trichiura	Ent_histo_disp_moshk	Negative	Negative	E_nana	Negative	G_intestinalis	Negative	Negative	Negative	Negative	Negative	Negative	Negative	Trichuris	Uncinarias	Negative
c18SMFMET18	NEGATIVE	NEGATIVE	NEGATIVE	NEGATIVE	NEGATIVE	Entamoeba_coli	Entamoeba_dispar	NEGATIVE	NEGATIVE	ST1	NEGATIVE	ST3	Necator_americanus	NEGATIVE	NEGATIVE	NEGATIVE	Trichuris_trichiura	Ent_histo_disp_moshk	Negative	Negative	Negative	Negative	Negative	Negative	Negative	Negative	Negative	Negative	Negative	Negative	Trichuris	Uncinarias	Negative
c18SMFMET19	Ascaris_sp	NEGATIVE	NEGATIVE	NEGATIVE	NEGATIVE	NEGATIVE	NEGATIVE	NEGATIVE	NEGATIVE	NEGATIVE	NEGATIVE	NEGATIVE	Necator_americanus	NEGATIVE	NEGATIVE	NEGATIVE	Trichuris_trichiura	Ent_histo_disp_moshk	Negative	Ent_coli	E_nana	Negative	Negative	Negative	Negative	Negative	Negative	Negative	Negative	Ascaris	Trichuris	Uncinarias	Negative
c18SMFMET20	NEGATIVE	NEGATIVE	NEGATIVE	NEGATIVE	NEGATIVE	NEGATIVE	NEGATIVE	NEGATIVE	NEGATIVE	NEGATIVE	NEGATIVE	ST3	NEGATIVE	NEGATIVE	NEGATIVE	NEGATIVE	NEGATIVE	Negative	Negative	Negative	Negative	Negative	Negative	Negative	Negative	Negative	Negative	Negative	Negative	Negative	Negative	Negative	Negative
c18SMFMET21	NEGATIVE	NEGATIVE	NEGATIVE	NEGATIVE	NEGATIVE	Entamoeba_coli	Entamoeba_dispar	Entamoeba_hartmanni	NEGATIVE	ST1	NEGATIVE	ST3	Necator_americanus	Strongyloides_stercoralis	NEGATIVE	NEGATIVE	Trichuris_trichiura	Negative	Negative	Ent_coli	Negative	Negative	G_intestinalis	Negative	Negative	Negative	Negative	Negative	Negative	Negative	Trichuris	Uncinarias	Negative
c18SMFMET22	NEGATIVE	NEGATIVE	NEGATIVE	NEGATIVE	NEGATIVE	Entamoeba_coli	Entamoeba_dispar	NEGATIVE	NEGATIVE	NEGATIVE	ST2	NEGATIVE	NEGATIVE	NEGATIVE	NEGATIVE	NEGATIVE	Trichuris_trichiura	Negative	Negative	Ent_coli	Negative	Negative	G_intestinalis	Negative	Negative	Negative	Negative	Negative	Negative	Negative	Trichuris	Negative	Negative
c18SMFMET23	NEGATIVE	NEGATIVE	Cystoisospora_belli	NEGATIVE	NEGATIVE	Entamoeba_coli	Entamoeba_dispar	Entamoeba_hartmanni	NEGATIVE	NEGATIVE	NEGATIVE	NEGATIVE	Necator_americanus	NEGATIVE	NEGATIVE	NEGATIVE	Trichuris_trichiura	Negative	Negative	Ent_coli	Negative	Negative	Negative	C_mesnili	Negative	Negative	Negative	Negative	Negative	Negative	Trichuris	Uncinarias	Negative
c18SMFMET24	NEGATIVE	NEGATIVE	NEGATIVE	NEGATIVE	NEGATIVE	Entamoeba_coli	NEGATIVE	NEGATIVE	NEGATIVE	NEGATIVE	ST2	NEGATIVE	Necator_americanus	NEGATIVE	NEGATIVE	NEGATIVE	Trichuris_trichiura	Negative	Ent_hartmanni	Ent_coli	E_nana	Negative	Negative	Negative	Negative	Negative	Negative	Negative	Negative	Negative	Trichuris	Uncinarias	Negative
c18SMFMET26	NEGATIVE	NEGATIVE	NEGATIVE	NEGATIVE	NEGATIVE	Entamoeba_coli	Entamoeba_dispar	NEGATIVE	NEGATIVE	NEGATIVE	ST2	NEGATIVE	Necator_americanus	NEGATIVE	NEGATIVE	NEGATIVE	Trichuris_trichiura	Negative	Negative	Ent_coli	Negative	Negative	Negative	C_mesnili	Blastocystis	Negative	Negative	Negative	Negative	Negative	Negative	Uncinarias	Negative
c18SMFMET28	Ascaris_sp	NEGATIVE	NEGATIVE	NEGATIVE	NEGATIVE	NEGATIVE	NEGATIVE	NEGATIVE	NEGATIVE	NEGATIVE	NEGATIVE	NEGATIVE	Necator_americanus	NEGATIVE	NEGATIVE	NEGATIVE	Trichuris_trichiura	Negative	Negative	Negative	Negative	Negative	Negative	Negative	Negative	Negative	Negative	Negative	Negative	Ascaris	Trichuris	Uncinarias	Negative
c18SMFMET29	NEGATIVE	NEGATIVE	NEGATIVE	NEGATIVE	NEGATIVE	Entamoeba_coli	NEGATIVE	NEGATIVE	NEGATIVE	NEGATIVE	ST2	NEGATIVE	Necator_americanus	NEGATIVE	NEGATIVE	NEGATIVE	Trichuris_trichiura	Negative	Negative	Ent_coli	Negative	Negative	Negative	Negative	Negative	Negative	Negative	Negative	Negative	Negative	Trichuris	Uncinarias	Negative
c18SMFMET30	Ascaris_sp	NEGATIVE	NEGATIVE	NEGATIVE	NEGATIVE	Entamoeba_coli	NEGATIVE	NEGATIVE	NEGATIVE	ST1	NEGATIVE	ST3	Necator_americanus	NEGATIVE	NEGATIVE	NEGATIVE	Trichuris_trichiura	Ent_histo_disp_moshk	Negative	Ent_coli	E_nana	Negative	Negative	Negative	Negative	Negative	Negative	Negative	Negative	Ascaris	Trichuris	Uncinarias	Negative
c18SMFMET31	NEGATIVE	NEGATIVE	NEGATIVE	NEGATIVE	NEGATIVE	NEGATIVE	NEGATIVE	NEGATIVE	NEGATIVE	NEGATIVE	NEGATIVE	NEGATIVE	NEGATIVE	NEGATIVE	NEGATIVE	NEGATIVE	NEGATIVE	Negative	Negative	Negative	Negative	Negative	Negative	Negative	Negative	Negative	Negative	Negative	Negative	Negative	Trichuris	Uncinarias	Negative
c18SMFMET32	NEGATIVE	NEGATIVE	NEGATIVE	NEGATIVE	NEGATIVE	NEGATIVE	NEGATIVE	NEGATIVE	NEGATIVE	NEGATIVE	NEGATIVE	NEGATIVE	NEGATIVE	NEGATIVE	NEGATIVE	NEGATIVE	NEGATIVE	Negative	Negative	Negative	Negative	Negative	Negative	Negative	Negative	Negative	Negative	Negative	Negative	Negative	Negative	Negative	Negative
c18SMFMET33	NEGATIVE	NEGATIVE	NEGATIVE	NEGATIVE	NEGATIVE	NEGATIVE	NEGATIVE	NEGATIVE	NEGATIVE	ST1	NEGATIVE	NEGATIVE	Necator_americanus	NEGATIVE	NEGATIVE	NEGATIVE	NEGATIVE	Negative	Ent_hartmanni	Ent_coli	Negative	Negative	Negative	Negative	Negative	Negative	Negative	Negative	Negative	Negative	Trichuris	Uncinarias	Negative
c18SMFMET34	Ascaris_sp	NEGATIVE	NEGATIVE	NEGATIVE	NEGATIVE	NEGATIVE	Entamoeba_dispar	NEGATIVE	NEGATIVE	NEGATIVE	NEGATIVE	NEGATIVE	Necator_americanus	NEGATIVE	NEGATIVE	NEGATIVE	Trichuris_trichiura	Negative	Negative	Negative	Negative	Negative	Negative	Negative	Negative	Negative	Negative	Negative	Negative	Ascaris	Trichuris	Uncinarias	Negative
c18SMFMET35	NEGATIVE	NEGATIVE	NEGATIVE	NEGATIVE	NEGATIVE	NEGATIVE	NEGATIVE	NEGATIVE	NEGATIVE	ST1	NEGATIVE	NEGATIVE	Necator_americanus	NEGATIVE	NEGATIVE	NEGATIVE	Trichuris_trichiura	Negative	Negative	Negative	Negative	Negative	Negative	Negative	Negative	Negative	Negative	Negative	Negative	Negative	Trichuris	Uncinarias	Negative
c18SMFMET36	Ascaris_sp	NEGATIVE	NEGATIVE	NEGATIVE	NEGATIVE	Entamoeba_coli	NEGATIVE	Entamoeba_hartmanni	NEGATIVE	NEGATIVE	NEGATIVE	ST3	Necator_americanus	NEGATIVE	NEGATIVE	NEGATIVE	Trichuris_trichiura	Negative	Negative	Ent_coli	E_nana	Negative	Negative	Negative	Negative	Negative	Negative	Negative	Negative	Ascaris	Trichuris	Uncinarias	Negative
c18SMFMET37	NEGATIVE	NEGATIVE	NEGATIVE	NEGATIVE	NEGATIVE	Entamoeba_coli	NEGATIVE	Entamoeba_hartmanni	NEGATIVE	ST1	NEGATIVE	NEGATIVE	NEGATIVE	NEGATIVE	NEGATIVE	NEGATIVE	Trichuris_trichiura	Negative	Negative	Ent_coli	Negative	Negative	G_intestinalis	Negative	Negative	Negative	Negative	Negative	Negative	Negative	Trichuris	Negative	Negative
c18SMFMET38	NEGATIVE	NEGATIVE	NEGATIVE	NEGATIVE	NEGATIVE	NEGATIVE	NEGATIVE	Entamoeba_hartmanni	NEGATIVE	ST1	NEGATIVE	NEGATIVE	Necator_americanus	NEGATIVE	NEGATIVE	NEGATIVE	Trichuris_trichiura	Negative	Negative	Ent_coli	Negative	I_butschlii	Negative	C_mesnili	Negative	Negative	Negative	Negative	Negative	Negative	Trichuris	Uncinarias	Negative
c18SMFMET40	NEGATIVE	NEGATIVE	NEGATIVE	NEGATIVE	NEGATIVE	NEGATIVE	NEGATIVE	Entamoeba_hartmanni	NEGATIVE	NEGATIVE	NEGATIVE	NEGATIVE	Necator_americanus	NEGATIVE	NEGATIVE	NEGATIVE	Trichuris_trichiura	Negative	Ent_hartmanni	Negative	Negative	Negative	Negative	Negative	Negative	Negative	Negative	Negative	Negative	Negative	Trichuris	Uncinarias	Negative
c18SMFMET41	Ascaris_sp	NEGATIVE	Cystoisospora_belli	NEGATIVE	NEGATIVE	NEGATIVE	NEGATIVE	NEGATIVE	NEGATIVE	ST1	NEGATIVE	NEGATIVE	Necator_americanus	NEGATIVE	NEGATIVE	NEGATIVE	NEGATIVE	Negative	Negative	Negative	E_nana	Negative	G_intestinalis	Negative	Negative	Negative	Negative	Negative	Negative	Ascaris	Trichuris	Uncinarias	Negative
c18SMFMET42	NEGATIVE	NEGATIVE	NEGATIVE	NEGATIVE	NEGATIVE	NEGATIVE	Entamoeba_dispar	Entamoeba_hartmanni	NEGATIVE	ST1	NEGATIVE	NEGATIVE	Necator_americanus	NEGATIVE	NEGATIVE	NEGATIVE	Trichuris_trichiura	Negative	Negative	Negative	Negative	Negative	G_intestinalis	Negative	Blastocystis	Negative	Negative	Negative	Negative	Negative	Trichuris	Uncinarias	Negative
c18SMFMET43	NEGATIVE	NEGATIVE	NEGATIVE	NEGATIVE	NEGATIVE	Entamoeba_coli	NEGATIVE	Entamoeba_hartmanni	NEGATIVE	NEGATIVE	NEGATIVE	NEGATIVE	Necator_americanus	NEGATIVE	NEGATIVE	NEGATIVE	Trichuris_trichiura	Negative	Negative	Negative	E_nana	Negative	Negative	Negative	Negative	Negative	Negative	Negative	Negative	Negative	Trichuris	Uncinarias	Negative
c18SMFMET44	NEGATIVE	NEGATIVE	NEGATIVE	NEGATIVE	NEGATIVE	NEGATIVE	NEGATIVE	NEGATIVE	NEGATIVE	NEGATIVE	NEGATIVE	NEGATIVE	Necator_americanus	NEGATIVE	NEGATIVE	NEGATIVE	NEGATIVE	Negative	Negative	Negative	Negative	Negative	Negative	Negative	Negative	Cyclospora	Negative	Negative	Negative	Negative	Negative	Uncinarias	Negative
c18SMFMET45	Ascaris_sp	NEGATIVE	NEGATIVE	NEGATIVE	NEGATIVE	NEGATIVE	NEGATIVE	NEGATIVE	NEGATIVE	NEGATIVE	NEGATIVE	ST3	Necator_americanus	NEGATIVE	NEGATIVE	NEGATIVE	Trichuris_trichiura	Negative	Negative	Negative	Negative	Negative	Negative	Negative	Negative	Negative	Negative	Negative	Negative	Ascaris	Trichuris	Uncinarias	Negative
c18SMFMET46	NEGATIVE	NEGATIVE	NEGATIVE	NEGATIVE	NEGATIVE	Entamoeba_coli	Entamoeba_dispar	NEGATIVE	NEGATIVE	ST1	NEGATIVE	NEGATIVE	Necator_americanus	NEGATIVE	NEGATIVE	NEGATIVE	Trichuris_trichiura	Ent_histo_disp_moshk	Negative	Negative	Negative	Negative	G_intestinalis	Negative	Negative	Negative	Negative	Negative	Negative	Negative	Trichuris	Uncinarias	Negative
c18SMFMET47	Ascaris_sp	NEGATIVE	NEGATIVE	NEGATIVE	NEGATIVE	Entamoeba_coli	NEGATIVE	Entamoeba_hartmanni	NEGATIVE	NEGATIVE	ST2	NEGATIVE	Necator_americanus	Strongyloides_stercoralis	NEGATIVE	NEGATIVE	NEGATIVE	Ent_histo_disp_moshk	Ent_hartmanni	Ent_coli	E_nana	Negative	Negative	C_mesnili	Negative	Negative	Negative	Negative	Negative	Ascaris	Trichuris	Uncinarias	Negative
c18SMFMET48	NEGATIVE	NEGATIVE	NEGATIVE	NEGATIVE	NEGATIVE	Entamoeba_coli	NEGATIVE	Entamoeba_hartmanni	NEGATIVE	NEGATIVE	NEGATIVE	ST3	Necator_americanus	NEGATIVE	NEGATIVE	NEGATIVE	Trichuris_trichiura	Ent_histo_disp_moshk	Negative	Negative	E_nana	Negative	Negative	Negative	Negative	Negative	Negative	Negative	Negative	Ascaris	Trichuris	Uncinarias	Negative
c18SMFMET49	NEGATIVE	NEGATIVE	NEGATIVE	NEGATIVE	NEGATIVE	Entamoeba_coli	NEGATIVE	Entamoeba_hartmanni	NEGATIVE	NEGATIVE	ST2	ST3	NEGATIVE	NEGATIVE	NEGATIVE	NEGATIVE	NEGATIVE	Negative	Ent_hartmanni	Ent_coli	Negative	Negative	Negative	C_mesnili	Negative	Negative	Negative	Negative	Negative	Negative	Trichuris	Negative	Negative
c18SMFMET50	NEGATIVE	NEGATIVE	NEGATIVE	NEGATIVE	NEGATIVE	NEGATIVE	NEGATIVE	NEGATIVE	NEGATIVE	NEGATIVE	NEGATIVE	NEGATIVE	NEGATIVE	NEGATIVE	NEGATIVE	NEGATIVE	Trichuris_trichiura	Negative	Negative	Negative	E_nana	Negative	Negative	Negative	Negative	Negative	Negative	Negative	Negative	Negative	Trichuris	Negative	Negative
c18SMFMET51	NEGATIVE	NEGATIVE	NEGATIVE	NEGATIVE	NEGATIVE	NEGATIVE	Entamoeba_dispar	Entamoeba_hartmanni	NEGATIVE	ST1	NEGATIVE	NEGATIVE	Necator_americanus	NEGATIVE	NEGATIVE	NEGATIVE	NEGATIVE	Ent_histo_disp_moshk	Negative	Ent_coli	Negative	I_butschlii	G_intestinalis	Negative	Negative	Cyclospora	Negative	Negative	Negative	Negative	Trichuris	Uncinarias	Negative
c18SMFMET52	Ascaris_sp	NEGATIVE	NEGATIVE	NEGATIVE	NEGATIVE	NEGATIVE	NEGATIVE	Entamoeba_hartmanni	NEGATIVE	NEGATIVE	ST2	NEGATIVE	Necator_americanus	NEGATIVE	NEGATIVE	NEGATIVE	Trichuris_trichiura	Negative	Negative	Negative	Negative	Negative	Negative	Negative	Negative	Negative	Negative	Negative	Negative	Ascaris	Trichuris	Uncinarias	Negative
c18SMFMET53	NEGATIVE	NEGATIVE	NEGATIVE	NEGATIVE	NEGATIVE	Entamoeba_coli	NEGATIVE	Entamoeba_hartmanni	NEGATIVE	ST1	NEGATIVE	ST3	Necator_americanus	NEGATIVE	NEGATIVE	NEGATIVE	NEGATIVE	Negative	Ent_hartmanni	Ent_coli	Negative	Negative	G_intestinalis	Negative	Negative	Negative	Negative	Negative	Negative	Negative	Trichuris	Uncinarias	Negative
c18SMFMET54	Ascaris_sp	NEGATIVE	NEGATIVE	NEGATIVE	NEGATIVE	NEGATIVE	NEGATIVE	Entamoeba_hartmanni	NEGATIVE	NEGATIVE	ST2	NEGATIVE	Necator_americanus	NEGATIVE	NEGATIVE	NEGATIVE	Trichuris_trichiura	Negative	Negative	Negative	Negative	Negative	Negative	Negative	Negative	Negative	Negative	Negative	Negative	Ascaris	Trichuris	Uncinarias	Negative
c18SMFMET55	Ascaris_sp	NEGATIVE	NEGATIVE	NEGATIVE	NEGATIVE	NEGATIVE	NEGATIVE	Entamoeba_hartmanni	NEGATIVE	NEGATIVE	ST2	ST3	Necator_americanus	NEGATIVE	NEGATIVE	NEGATIVE	Trichuris_trichiura	Negative	Negative	Negative	Negative	Negative	Negative	Negative	Negative	Negative	Negative	Negative	Negative	Ascaris	Trichuris	Uncinarias	Negative
c18SMFMET56	NEGATIVE	NEGATIVE	NEGATIVE	NEGATIVE	NEGATIVE	Entamoeba_coli	NEGATIVE	NEGATIVE	NEGATIVE	NEGATIVE	ST2	NEGATIVE	NEGATIVE	NEGATIVE	NEGATIVE	NEGATIVE	NEGATIVE	Negative	Negative	Ent_coli	Negative	Negative	Negative	Negative	Negative	Negative	Negative	Negative	Negative	Negative	Trichuris	Negative	Negative
c18SMFMET57	NEGATIVE	NEGATIVE	NEGATIVE	NEGATIVE	NEGATIVE	Entamoeba_coli	NEGATIVE	Entamoeba_hartmanni	NEGATIVE	ST1	NEGATIVE	ST3	Necator_americanus	NEGATIVE	NEGATIVE	NEGATIVE	NEGATIVE	Ent_histo_disp_moshk	Negative	Ent_coli	Negative	Negative	Negative	Negative	Negative	Negative	S_stercoralis	Negative	Paragonimus	Negative	Trichuris	Uncinarias	Negative
c18SMFMET58	NEGATIVE	NEGATIVE	NEGATIVE	NEGATIVE	NEGATIVE	Entamoeba_coli	NEGATIVE	NEGATIVE	NEGATIVE	NEGATIVE	NEGATIVE	NEGATIVE	Necator_americanus	NEGATIVE	NEGATIVE	NEGATIVE	Trichuris_trichiura	Negative	Negative	Ent_coli	Negative	Negative	Negative	Negative	Negative	Negative	Negative	Negative	Negative	Negative	Trichuris	Uncinarias	Negative
c18SMFMET60	NEGATIVE	NEGATIVE	NEGATIVE	NEGATIVE	NEGATIVE	NEGATIVE	NEGATIVE	NEGATIVE	NEGATIVE	NEGATIVE	NEGATIVE	ST3	Necator_americanus	NEGATIVE	NEGATIVE	NEGATIVE	NEGATIVE	Negative	Negative	Negative	Negative	Negative	Negative	Negative	Negative	Negative	Negative	Negative	Negative	Negative	Trichuris	Uncinarias	Negative
c18SMFMET61	Ascaris_sp	NEGATIVE	NEGATIVE	NEGATIVE	NEGATIVE	Entamoeba_coli	NEGATIVE	Entamoeba_hartmanni	NEGATIVE	ST1	NEGATIVE	NEGATIVE	Necator_americanus	NEGATIVE	NEGATIVE	NEGATIVE	Trichuris_trichiura	Negative	Negative	Negative	Negative	Negative	Negative	Negative	Negative	Negative	Negative	Negative	Negative	Ascaris	Trichuris	Uncinarias	Negative
c18SMFMET63	Ascaris_sp	NEGATIVE	NEGATIVE	NEGATIVE	NEGATIVE	NEGATIVE	NEGATIVE	Entamoeba_hartmanni	NEGATIVE	ST1	NEGATIVE	NEGATIVE	Necator_americanus	NEGATIVE	NEGATIVE	NEGATIVE	Trichuris_trichiura	Negative	Negative	Ent_coli	Negative	Negative	Negative	Negative	Negative	Negative	Negative	Negative	Negative	Ascaris	Trichuris	Uncinarias	Negative
c18SMFMET64	Ascaris_sp	NEGATIVE	NEGATIVE	NEGATIVE	NEGATIVE	NEGATIVE	NEGATIVE	NEGATIVE	NEGATIVE	ST1	NEGATIVE	ST3	Necator_americanus	NEGATIVE	NEGATIVE	NEGATIVE	Trichuris_trichiura	Ent_histo_disp_moshk	Negative	Negative	Negative	Negative	G_intestinalis	Negative	Negative	Negative	Negative	Negative	Negative	Ascaris	Trichuris	Uncinarias	Negative
c18SMFMET65	NEGATIVE	NEGATIVE	NEGATIVE	NEGATIVE	NEGATIVE	NEGATIVE	NEGATIVE	NEGATIVE	NEGATIVE	NEGATIVE	NEGATIVE	NEGATIVE	NEGATIVE	NEGATIVE	NEGATIVE	NEGATIVE	NEGATIVE	Negative	Negative	Negative	Negative	Negative	Negative	Negative	Negative	Negative	Negative	Negative	Negative	Negative	Negative	Negative	Negative
