# Supplementary material for: Next-Gen intestinal parasite detection: Leveraging metataxonomics for improved diagnosis of intestinal protists and helminths
Source: PLoS One. 2026 Jan 2;21(1):e0330312. doi: 10.1371/journal.pone.0330312 (PMC12758778; doi:10.1371/journal.pone.0330312)
Supplement: S2 Table — (XLSX) [file pone.0330312.s005.xlsx]

## Sheet: Sheet1
Sample	nseqs	coverage	sobs	Q35CleanPairs	RawCleanPairs
c18SMFMET65	83746	0.999833	32	86909	183335
c18SMFMET64	79744	0.999824	31	84696	167089
c18SMFMET63	80920	0.999555	73	82168	145468
c18SMFMET61	61705	0.999708	43	63640	120254
c18SMFMET60	88566	0.999887	27	91346	172441
c18SMFMET58	47658	0.999538	39	91801	161983
c18SMFMET57	75650	0.999537	76	97138	172191
c18SMFMET56	15014	0.998735	43	86580	160430
c18SMFMET55	75588	0.99918	103	78959	142257
c18SMFMET54	91496	0.999836	77	101049	187950
c18SMFMET53	67684	0.999675	51	80123	148972
c18SMFMET52	82010	0.999744	42	84912	160201
c18SMFMET51	65655	0.99997	16	67640	127743
c18SMFMET50	50706	0.999842	39	52053	104610
c18SMFMET49	15609	0.998462	79	82736	155186
c18SMFMET48	27499	0.999382	60	85781	154615
c18SMFMET47	64418	0.999705	46	67822	125086
c18SMFMET46	73946	0.999851	45	80790	147161
c18SMFMET45	94120	0.998555	254	96393	175323
c18SMFMET44	51132	0.999941	13	52373	117665
c18SMFMET43	71880	0.999513	71	76011	144633
c18SMFMET42	37309	0.999571	69	38134	69944
c18SMFMET41	71573	0.999888	26	72694	125122
c18SMFMET40	103959	0.999894	23	106221	195643
c18SMFMET38	94996	0.999484	106	101578	185736
c18SMFMET37	56393	0.999805	37	80594	162282
c18SMFMET36	53269	0.999756	34	59617	108687
c18SMFMET35	80449	0.999838	42	82199	154827
c18SMFMET34	32023	0.999063	120	48500	101839
c18SMFMET33	82174	0.999769	61	84328	157991
c18SMFMET32	96795	0.999866	28	98649	184634
c18SMFMET31	60262	0.9999	26	62805	138973
c18SMFMET30	99008	0.999889	31	116841	214280
c18SMFMET29	79721	0.9999	27	103061	185078
c18SMFMET28	90733	0.999912	25	92890	173312
c18SMFMET26	95092	0.999558	67	120273	214027
c18SMFMET24	49274	0.999614	45	87511	169836
c18SMFMET23	85086	0.999788	37	97875	179890
c18SMFMET22	64034	0.999688	43	79502	150837
c18SMFMET21	20469	0.996971	137	110349	206072
c18SMFMET20	109502	0.999918	21	111900	210388
c18SMFMET19	57072	0.999457	86	58294	109829
c18SMFMET18	8038	0.996019	66	47667	103966
c18SMFMET16	78804	0.999746	51	80667	157867
c18SMFMET14	72693	0.999477	80	75657	140357
c18SMFMET13	63175	0.999842	24	64041	114652
c18SMFMET11	60223	0.999867	32	70093	147930
c18SMFMET10	79834	0.999937	25	82646	157902
c18SMFMET09	108574	0.999954	23	110993	200940
c18SMFMET08	88430	0.999955	30	90328	177238
c18SMFMET07	60396	0.999785	48	62730	112748
c18SMFMET05	68148	0.99978	42	70442	129354
c18SMFMET04	5884	0.99898	25	31891	64254
c18SMFMET02	77413	0.999884	32	92412	174883
c18SMFMET01	81678	0.999939	20	83343	158768
c18SMFCH10	36784	0.99894	93	80703	149898
c18SMFCH09	66346	0.999593	67	72249	149514
c18SMFCH08	79886	0.999599	56	82094	140129
c18SMFCH07	68382	0.999708	47	69243	126842
c18SMFCH06	69005	0.999855	29	76435	166921
c18SMFCH05	87525	0.999349	109	106324	201782
c18SMFCH04	62603	0.999792	26	64391	114926
c18SMFCH03	74834	0.999479	98	77172	135696
c18SMFCH02	56826	0.999894	23	58407	129212
c18SMFCH01	106009	0.999717	92	109837	202475
