# Supplementary material for: Next-Gen intestinal parasite detection: Leveraging metataxonomics for improved diagnosis of intestinal protists and helminths
Source: PLoS One. 2026 Jan 2;21(1):e0330312. doi: 10.1371/journal.pone.0330312 (PMC12758778; doi:10.1371/journal.pone.0330312)
Supplement: S3 Table — (XLSX) [file pone.0330312.s006.xlsx]

## Sheet: ac_orden_arbol
Taxon	Code
Blastocystis ST1	MK801361.1
Blastocystis ST1	AB070989.1
Blastocystis ST2	EU445487.1
Blastocystis ST2	MK801365.1
Blastocystis ST3	AB107963.1
Blastocystis ST3	MK801362.1
Blastocystis ST4	AY244621.1
Blastocystis ST4	U51152.1
Blastocystis ST5	AB107964.1
Blastocystis ST6	EU445485.1
Blastocystis ST6	AB070990.1
Blastocystis ST7	AB070991.1
Blastocystis ST7	KF447159.1
Blastocystis ST8	AB107970.1
Blastocystis ST9	KT438703.1
Blastocystis ST9	KC138681.1
Blastocystis ST10	KC148207.1
Blastocystis ST11	GU256922.1
Blastocystis ST12	EU427515.1
Blastocystis ST13	KC148209.1
Blastocystis ST14	KC148205.1
Blastocystis ST15	KC148210.1
Blastocystis ST16	EU427512.1
Blastocystis ST17	KC148208.1
Besnoitia jellisoni	AF291426
Hyaloklossia lieberkuehni	AF298623
Hammondia hammondi	AH008381
Neospora caninum	AJ271354
Besnoitia bennetti	AY665399
Cystoisospora belli	DQ060683
Nephroisospora eptesici	EU334134
Hammondia triffittae	GQ984223
Sarcocystis rileyi	GU120092
Cystoisospora ohioensis	GU292305
Besnoitia darlingi	GU479631
Cystoisospora suis	KF854252
Eimeriidae sp	KJ634019
Besnoitia besnoiti	KJ746531
Caryospora neofalconis	KT037081
Cystoisospora felis	KT184364
Cystoisospora canis	KT184368
Hammondia heydorni	KT184370
Toxoplasma gondii	L24381
Eumonospora henryae	LC595644
Hyaloklossia kasumiensis	LC669718
Besnoitia tarandi	MH217579
Anisakis_pegreffi	EF180082
Anisakis_pegreffii	MF072697
Anisakis_simplex	MF072711
Anisakis_sp	U94365
GE_Anisakis_simplex	GCA_900576815
GE_Ascaris_lumbricoides	GCA_015227635
GE_Ascaris_lumbricoides	SRR3140157
GE_Ascaris_lumbricoides	SRR8448496
GE_Toxocara_canis	GCA_000803305
Toxocara_canis	JN256976
Toxocara_canis	U94382
Toxocara_cati	EF180059
Toxocara_cati	JN256973
Toxocara_cati	JN256975
Toxocara_vitulorum	EF180078
Toxocara_vitulorum	KJ398347
Transcript_Ascaris_suum	SRR1206892
Parastrongyloides_trichosuri	LM523351.1
Strongyloides_papillosus	SRSI01000054.1
Strongyloides_ratti	LN609412.1
Strongyloides_stercoralis	JARPTA010000008.1
Strongyloides_papillosus	AB923886.1
Strongyloides_ransomi	AB453327.1
Strongyloides_ransomi	OP288111.1
Strongyloides_ratti	AF036605.1
Strongyloides_ratti	U81581.1
Strongyloides_stercoralis	AB923888.1
Strongyloides_stercoralis	AF279916.2
Soboliphyme baturini	UZAM01007444.1
Trichinella pseudospiralis	JYDV01000204.1
Trichinella spiralis	ABIR03001341.1
Trichuris muris	CBXJ02000535.1
Trichuris suis	KN538491
Trichuris trichiura	HG809270
Longidorus elongatus	AF036594.1
Longidorus elongatus	AY687992
Soboliphyme baturini	AY277895
Trichinella pseudospiralis	AY851258
Trichinella spiralis	AY497012
Trichinella spiralis	KU725991
Trichinella spiralis	U60231
Trichuris muris	AF036637
Trichuris muris	HF586907
Trichuris suis	FJ969143
Trichuris suis	OP288107
Trichuris trichiura	AB699090
Trichuris trichiura	LC596914
Dientamoeba fragilis	AY730405.1
Dientamoeba fragilis	MN914083.1
Endolimax carassius	ON646298.1
Endolimax nana	AF149916.1
Endolimax nana	OK483220.1
Endolimax nana	OK483223.1
Endolimax piscium	JX101953.1
Endolimax piscium	JX101954.1
Entamoeba bangladeshi	KR025411.1
Entamoeba bangladeshi	KR025412.1
Entamoeba bovis	FN666248.1
Entamoeba bovis	FN666249.1
Entamoeba chattoni	AF149912.1
Entamoeba chiangraiensis	MK652887.1
Entamoeba chiangraiensis	MK652888.1
Entamoeba coli	AF149915.1
Entamoeba coli	FR686364.1
Entamoeba dispar	AB282661.1
Entamoeba dispar	OP524421.1
Entamoeba ecuadoriensis	DQ286373.1
Entamoeba gingivalis	KX027297.1
Entamoeba gingivalis	KX027298.1
Entamoeba hartmanni	AF149907.1
Entamoeba hartmanni	KX618191.1
Entamoeba histolytica	AB608092.1
Entamoeba histolytica	OP808371.1
Entamoeba invadens	AF149905.1
Entamoeba invadens	AY769863.1
Entamoeba moshkovskii	MN536492.1
Entamoeba moshkovskii	MN536493.1
Entamoeba muris	AB445018.1
Entamoeba nuttalli	AB749446.1
Entamoeba nuttalli	AB749447.1
Entamoeba polecki	MK801426.1
Entamoeba polecki	MK801435.1
Entamoeba polecki	MK801442.1
Entamoeba ranarum	AF149908.1
Entamoeba ranarum	MH890609.1
Entamoeba struthionis	AJ566411.2
Entamoeba suis	DQ286372.1
Entamoeba suis	LC230019.1
Iodamoeba sp.	JN635741.1
Iodamoeba sp.	JN635742.1
Iodamoeba sp.	MK801423.1
Iodamoeba sp.	MK801445.1
Angiostrongylus cantonensis	AY295804.1
Angiostrongylus cantonensis	MQTX01000086.1 (GE_)
Angiostrongylus costaricensis	KX378964.1
Angiostrongylus costaricensis	ON747279.1
Angiostrongylus costaricensis	UYYA01005837.1 (GE_)
Angiostrongylus vasorum	AJ920365.1
Angiostrongylus vasorum	KY654093.1
Angiostrongylus vasorum	JADANN010000197.1 (GE_)
Ancylostoma duodenale	EU344798.1
Ancylostoma duodenale	OQ730517.1
Haemonchus contortus	EU086374.1
Haemonchus contortus	L04153.1
Haemonchus contortus	LS997564.1 (GE_)
Necator americanus	AJ920348.1
Necator americanus	AY295811.1
Nippostrongylus brasiliensis	AF036597.1
Nippostrongylus brasiliensis	KY462825.1
Nippostrongylus brasiliensis	FZSS01002902.1 (GE_)
Rhabditella axeii	AY284654.1
Rhabditella axeii	U13934.1
Rhabditella sp.	AF083000.1
Rhabditis sp.	EU196007.1
Rhabditis sp.	HQ130504.1

## Sheet: ac_orden_alfabetico
Code	Organismo	Longitud
U07413.1	Acanthamoeba castellanii	2290
KF318462.1	Acanthamoeba castellanii	2256
AF260724.1	Acanthamoeba castellanii	2239
KY072779.1	Acanthamoeba griffini	2118
AF019068.1	Acanthamoeba hatchetii	2242
AF251937.1	Acanthamoeba hatchetii	2.242
AF019053.1	Acanthamoeba pearcei	2249
AF132135.1	Acanthamoeba polyphaga	2233
GU320583.1	Acanthamoeba polyphaga	2271
U07415.1	Acanthamoeba polyphaga	2276
U07402.1	Acanthamoeba polyphaga	2273
AF019071.1	Balamuthia mandrillaris	1972
AF477019.1	Balamuthia mandrillaris	1972
GU480804.1	Balantidium ctenopharyngodoni	1638
MK204639.1	Balantidium ctenopharyngodoni	1638
KU170970.1	Balantidium ctenopharyngodoni	1635
KM057846.1	Balantidium duodeni	1641
EU581716.1	Balantidium entozoon	1472
MG837094.1	Balantidium grimi	1640
KJ124724.1	Balantidium polyvacuolum	1636
KJ170368.1	Balantioides coli	1636
MK801478.1	Balantioides coli	1629
MK801361.1	Blastocystis ST1	1731
AB070989.1	Blastocystis ST1	1770
EU445487.1	Blastocystis ST2	1767
MK801365.1	Blastocystis ST2	1654
AB107963.1	Blastocystis ST3	1769
MK801362.1	Blastocystis ST3	1724
AY244621.1	Blastocystis ST4	1778
U51152.1	Blastocystis ST4	1778
AB107964.1	Blastocystis ST5	1784
EU445485.1	Blastocystis ST6	1741
AB070990.1	Blastocystis ST6	1741
AB070991.1	Blastocystis ST7	1803
KF447159.1	Blastocystis ST7	1800
AB107970.1	Blastocystis ST8	1779
KT438703.1	Blastocystis ST9	1741
KC138681.1	Blastocystis ST9	1688
KC148207.1	Blastocystis ST10	1728
GU256922.1	Blastocystis ST11	995
EU427515.1	Blastocystis ST12	1772
KC148209.1	Blastocystis ST13	1765
KC148205.1	Blastocystis ST14	1772
KC148210.1	Blastocystis ST15	1907
EU427512.1	Blastocystis ST16	1748
KC148208.1	Blastocystis ST17	1983
EU009463.1	Chilomastix mesnil	2461
AF108864.1	Cryptosporidium parvum	1749
AF111183.1	Cyclospora cayetanensis	1795
AF106935.1	Cystoisospora belli	1784
U37461.1	Dientamoeba fragilis	1676
AF149916.1	Endolimax nana	2.589
OK483223.1	Endolimax nana	1739
KR025411.1	Entamoeba bangladeshi	1927
KR025412.1	Entamoeba bangladeshi	1921
FN666249.1	Entamoeba bovis	1921
FN666248.1	Entamoeba bovis	1921
AF149912.1	Entamoeba chattoni	1.863
MK652887.1	Entamoeba chiangraiensis	1849
MK652888.1	Entamoeba chiangraiensis	1856
AF149915.1	Entamoeba coli	2.104
FR686364.1	Entamoeba coli	2100
OP524421.1	Entamoeba dispar	1746
AB282661.1	Entamoeba dispar	2426
DQ286373.1	Entamoeba ecuadoriensis	1944
KX027297.1	Entamoeba gingivalis	2316
KX027298.1	Entamoeba gingivalis	2287
KX618191.1	Entamoeba hartmanni	1910
AF149907.1	Entamoeba hartmanni	1960
OP808371.1	Entamoeba histolytica	1944
AB608092.1	Entamoeba histolytica	1944
AY769863.1	Entamoeba invadens	1.958
AF149905.1	Entamoeba invadens	1965
MN536493.1	Entamoeba moshkovskii	1940
MN536492.1	Entamoeba moshkovskii	1940
AB445018.1	Entamoeba muris	2146
AB749447.1	Entamoeba nuttalli	2.431
AB749446.1	Entamoeba nuttalli	2.432
MK801435.1	Entamoeba polecki	1832
MK801442.1	Entamoeba polecki	1828
MK801426.1	Entamoeba polecki	1824
MH890609.1	Entamoeba ranarum	1.879
AF149908.1	Entamoeba ranarum	1934
AJ566411.2	Entamoeba struthionis	1863
DQ286372.1	Entamoeba suis	1.972
LC230019.1	Entamoeba suis	1951
ON612141.1	Giardia ardeae	1.435
HQ179642.1	Giardia intestinalis	1431
AF006677.1	Giardia microti	1436
JN635741.1	Iodamoeba sp	2376
AF338423.1	Naegleria fowleri	1988
DQ412641.1	Pentatrichomonas hominis	1530
